# Supplementary material for: Exploring the relationship between older adults’ online health information seeking, negative emotions and prevention behaviors in the pandemic context: a two-wave longitudinal study
Source: Front Public Health. 2024 Jun 12;12:1377017. doi: 10.3389/fpubh.2024.1377017 (PMC11199787; doi:10.3389/fpubh.2024.1377017)
Supplement: Supplementary file 1 [file Table_1.xlsx]

## Sheet: Sheet1
								Parameter Estimates in the CLPD of negative emotions and prevention behaviors
						Standardized	β	Robust	z	P>|z|
								std. err.
						Predictors of Negative Emotion Wave 2
						Negative Emotion Wave 1	0.43	0.007	64.37	0
						Protection Behaviors Wave 1	0	0.006	-0.02	0.956
						Age	-0.011	0.007	-1.61	0.122
						Subjective Health	-0.208	0.006	32.87	0
						Employed	-0.007	0.007	-1.05	0.303
						Decreased OHIS	0.01	0.006	1.6	0.11
						The Same OHIS	0.009	0.007	1.29	0.198
						Increased OHIS	0.038	0.007	5.18	0
						Gender	-0.081	0.006	-13.92	0
						Couple	-0.058	0.006	-9.22	0
						Income	-0.003	0.005	-0.69	0.487
						Education	0.012	0.006	2.01	0.045
						COVID Involvement	0.04	0.006	6.8	0
						Chronic Disease	0.044	0.006	6.78	0
						New Deaths per Million Wave 2	0.019	0.006	3.19	0.001
						Stringency Index Wave 2	0.001	0.006	0.24	0.809
						Constant	-0.048	0.083	-0.58	0.564
						Predictors of Protection Behaviors Wave 2
						Negative Emotion Wave 1	0.037	0.007	5.13	0
						Protection Behaviors Wave 1	0.177	0.007	25.36	0
						Age	-0.009	0.008	-1.09	0.276
						Subjective Health	0.049	0.007	6.61	0
						Employed	-0.065	0.008	-8.1	0
						Decreased OHIS	0.001	0.008	0.25	0.803
						The Same OHIS	-0.008	0.009	-0.93	0.351
						Increased OHIS	0.08	0.009	9.13	0
						Gender	-0.048	0.007	-6.95	0
						Couple	-0.003	0.007	-0.38	0.702
						Income	-0.017	0.006	-2.71	0.007
						Education	-0.012	0.007	-1.68	0.094
						COVID Involvement	0.008	0.007	1.1	0.271
						Chronic Disease	0.013	0.007	1.69	0.091
						New Deaths per Million Wave 2	0.026	0.007	3.54	0
						Stringency Index Wave 2	0.056	0.007	8.26	0
						Constant	0.952	0.096	9.87	0
