# Supplementary material for: Exploring the relationship between older adults’ online health information seeking, negative emotions and prevention behaviors in the pandemic context: a two-wave longitudinal study
Source: Front Public Health. 2024 Jun 12;12:1377017. doi: 10.3389/fpubh.2024.1377017 (PMC11199787; doi:10.3389/fpubh.2024.1377017)
Supplement: Supplementary file 2 [file Table_2.XLSX]

## Sheet: Sheet1
Model 4: more often (N = 5,887)	β	Robust std. err.	z	P>|z|
Predictors of Negative Emotion Wave 2
Negative Emotion Wave 1	0.41691	0.0103738	40.19	0	***
Protection Behaviors Wave 1	1.44e-05	0.0087875	0	0.999
Age	-0.0207368	0.0109839	-1.89	0.059
Subjective Health	-0.214718	0.0099013	21.69	0	***
Employed	-0.0138494	0.010495	-1.32	0.187
Gender	-0.0806251	0.0089445	-9.01	0	***
Couple	0.0097413	0.0092391	1.05	0.292
Income	-0.0606582	0.0098602	-6.15	0	***
Education	-0.0013233	0.0073134	-0.18	0.856
COVID Involvement	0.0089301	0.0093708	0.95	0.341
Chronic Disease	0.0399828	0.0098387	4.06	0	***
New Deaths per Million Wave 2	0.0038736	0.0089941	0.43	0.667
Stringency Index Wave 2	0.0182405	0.0088794	2.05	0.04	*
Constant	0.086267	0.126237	0.68	0.494
	β	Robust std. err.	z	P>|z|
Predictors of Protection Behaviors Wave 2
Negative Emotion Wave 1	0.0352905	0.0111006	3.18	0.001	***
Protection Behaviors Wave 1	0.188951	0.0104566	18.07	0	***
Age	-0.0097933	0.0126097	-0.78	0.437
Subjective Health	-0.0561467	0.0114724	4.89	0	***
Employed	-0.074346	0.0122271	-6.08	0	***
Gender	-0.0397441	0.0106296	-3.74	0	***
Couple	0.0678566	0.0101838	6.66	0	***
Income	-0.0041332	0.0108283	-0.38	0.703
Education	-0.0171926	0.0096341	-1.78	0.074
COVID Involvement	-0.0046379	0.010749	-0.43	0.666
Chronic Disease	0.0159297	0.0112746	1.41	0.158
New Deaths per Million Wave 2	-0.0095991	0.0110649	-0.87	0.386
Stringency Index Wave 2	0.0056471	0.0102064	0.55	0.58
Constant	0.955462	0.146832	6.51	0	***
Model 3: about the same (N = 9,136)	β	Robust std. err.	z	P>|z|
Predictors of Negative Emotion Wave 2
Negative Emotion Wave 1	0.44801	0.011967	37.44	0	***
Protection Behaviors Wave 1	-0.0069155	0.0106442	-0.65	0.516
Age	-0.0011085	0.013301	-0.08	0.934
Subjective Health	-0.20689	0.0118368	17.48	0	***
Employed	0.0187803	0.0130958	1.43	0.152
Gender	-0.0687066	0.0108264	-6.35	0	***
Couple	-0.0174787	0.011395	-1.53	0.125
Income	-0.0684344	0.0116074	-5.9	0	***
Education	-0.014743	0.0093999	-1.57	0.117
COVID Involvement	0.0170722	0.0114826	1.49	0.137
Chronic Disease	0.0472868	0.0121847	3.88	0	***
New Deaths per Million Wave 2	0.0222904	0.0111995	1.99	0.047	*
Stringency Index Wave 2	0.0467243	0.0109144	4.28	0	***
Constant	0.0112346	0.163935	0.07	0.945
	β	Robust std. err.	z	P>|z|
Predictors of Protection Behaviors Wave 2
Negative Emotion Wave 1	0.0362553	0.0139105	2.61	0.009	**
Protection Behaviors Wave 1	0.165181	0.0135939	12.15	0	***
Age	-0.0165242	0.0152622	-1.08	0.279
Subjective Health	-0.0642568	0.0139778	4.6	0	***
Employed	-0.0384308	0.0154489	-2.49	0.013	*
Gender	-0.0485108	0.0131385	-3.69	0	***
Couple	0.0144687	0.0126737	1.14	0.254
Income	0.0010282	0.013562	0.08	0.94
Education	-0.0254047	0.012221	-2.08	0.038	*
COVID Involvement	-0.0219745	0.0134905	-1.63	0.103
Chronic Disease	-0.00551	0.0141255	-0.39	0.696
New Deaths per Million Wave 2	0.102595	0.013918	7.37	0	***
Stringency Index Wave 2	0.0102987	0.0131569	0.78	0.434
Constant	1.30855	0.18973	6.9	0	***
Model 2: less often (N = 1,602)	β	Robust std. err.	z	P>|z|
Predictors of Negative Emotion Wave 2
Negative Emotion Wave 1	0.376904	0.0246054	15.32	0	***
Protection Behaviors Wave 1	-0.0008182	0.0215006	-0.04	0.97
Age	-0.021156	0.0266789	-0.79	0.428
Subjective Health	-0.228831	0.0231388	9.89	0	***
Employed	-0.0151828	0.0251411	-0.6	0.546
Gender	-0.12574	0.0214601	-5.86	0	***
Couple	-0.0064748	0.0231633	-0.28	0.78
Income	-0.0433377	0.0236153	-1.84	0.066
Education	-0.0222326	0.0180025	-1.23	0.217
COVID Involvement	0.0175964	0.0226881	0.78	0.438
Chronic Disease	0.0431915	0.0251708	1.72	0.086
New Deaths per Million Wave 2	0.0635013	0.0228429	2.78	0.005	**
Stringency Index Wave 2	0.052023	0.0215978	2.41	0.016	*
Constant	0.0500286	0.309623	0.16	0.872
	β	Robust std. err.	z	P>|z|
Predictors of Protection Behaviors Wave 2
Negative Emotion Wave 1	0.0260761	0.026653	0.98	0.328
Protection Behaviors Wave 1	0.136401	0.0247173	5.52	0	***
Age	0.0094362	0.0304182	0.31	0.756
Subjective Health	0.0065831	0.0271442	-0.24	0.808
Employed	-0.0999447	0.0290661	-3.44	0.001	***
Gender	-0.0474761	0.0254847	-1.86	0.062
Couple	0.0979696	0.0247889	3.95	0	***
Income	-0.022476	0.0274359	-0.82	0.413
Education	-0.0220308	0.0203867	-1.08	0.28
COVID Involvement	0.0146718	0.0263633	0.56	0.578
Chronic Disease	0.0611437	0.0268991	2.27	0.023	*
New Deaths per Million Wave 2	-0.0202438	0.0249755	-0.81	0.418
Stringency Index Wave 2	-0.0063102	0.0253638	-0.25	0.804
Constant	0.942145	0.342704	2.75	0.006	**
Model 1: not at all (N = 4,482)	β	Robust std. err.	z	P>|z|
Predictors of Negative Emotion Wave 2
Negative Emotion Wave 1	0.439676	0.0146227	30.07	0	***
Protection Behaviors Wave 1	0.0052522	0.0120103	0.44	0.662
Age	-0.0042324	0.0153164	-0.28	0.782
Subjective Health	-0.197097	0.0133344	14.78	0	***
Employed	-0.0324648	0.0143397	-2.26	0.024	*
Gender	-0.086655	0.0129536	-6.69	0	***
Couple	-0.0033225	0.0123673	-0.27	0.788
Income	-0.0427485	0.0134777	-3.17	0.002	**
Education	0.0090155	0.009596	0.94	0.347
COVID Involvement	0.009601	0.0132501	0.72	0.469
Chronic Disease	0.0438402	0.0140563	3.12	0.002	**
New Deaths per Million Wave 2	0.0413166	0.0144923	2.85	0.004	**
Stringency Index Wave 2	0.0628687	0.0126386	4.97	0	***
Constant	-0.119263	0.16913	-0.71	0.481
	β	Robust std. err.	z	P>|z|
Predictors of Protection Behaviors Wave 2
Negative Emotion Wave 1	0.0316645	0.0155222	2.04	0.041	*
Protection Behaviors Wave 1	0.188911	0.0150608	12.54	0	***
Age	-0.0152324	0.0169976	-0.9	0.37
Subjective Health	0.0406385	0.0163656	2.48	0.013	*
Employed	0.0743075	0.0171028	-4.34	0	***
Gender	-0.0635108	0.0150961	-4.21	0	***
Couple	0.0116969	0.0153172	0.76	0.445
Income	0.0086828	0.0155479	0.56	0.577
Education	-0.0094992	0.0132155	-0.72	0.472
COVID Involvement	-0.02449	0.0152821	-1.6	0.109
Chronic Disease	0.0070813	0.0161438	0.44	0.661
New Deaths per Million Wave 2	-0.0104325	0.0156966	-0.66	0.506
Stringency Index Wave 2	-0.0137294	0.0147163	-0.93	0.351
Constant	1.37837	0.19859	6.94	0	***
